# Supplementary material for: Detection of syrup adulterants in manuka and jarrah honey using HPTLC-multivariate data analysis
Source: PeerJ. 2021 Sep 22;9:e12186. doi: 10.7717/peerj.12186 (PMC8464195; doi:10.7717/peerj.12186)
Supplement: Supplemental Information 4 [file peerj-09-12186-s004.csv]

1	2	3	4	5	6	7	8	9	10	11	12	13	14	15	16	17	18	19	20	21	22	23	24	25	26	27	28	29	30	31	32	33	34	35	36	37	38	39	40	41	42	43	44	45	46	47	48	49	50
0.040115969	0.039215686	0.037888151	0.03775082	0.038056001	0.037476158	0.036926833	0.036804761	0.036774243	0.036285954	0.035828183	0.035843442	0.03572137	0.035217823	0.034729534	0.034409094	0.034180209	0.033722438	0.033401999	0.033051041	0.032059205	0.031158923	0.031296254	0.031448844	0.031082628	0.03088426	0.030655375	0.030365454	0.030655375	0.030533303	0.029999237	0.02995346	0.03010605	0.030136568	0.029449912	0.028656443	0.02854963	0.029068437	0.029419394	0.029938201	0.030380713	0.030075532	0.030151827	0.03025864	0.030212863	0.030518044	0.030930037	0.031158923	0.031631952	0.03150988
0.038391699	0.037582971	0.036682689	0.036835279	0.036560616	0.035553521	0.035217823	0.035004196	0.034546426	0.033966583	0.033417258	0.033661402	0.033936065	0.033310445	0.032471199	0.032410163	0.032715343	0.032684825	0.033340963	0.033936065	0.033295186	0.033722438	0.034912642	0.034851606	0.035294118	0.03604181	0.03634699	0.03697261	0.037201495	0.037399863	0.037735561	0.03744564	0.036896315	0.036774243	0.037247272	0.036774243	0.035584039	0.034744793	0.034058137	0.032394903	0.031418326	0.032486458	0.032623789	0.031647211	0.031082628	0.030777447	0.030746929	0.029587243	0.028747997	0.029785611
0.010070954	0.010742351	0.01107805	0.010894942	0.01107805	0.010574502	0.010330358	0.010543984	0.010345617	0.010788128	0.011184863	0.010818647	0.010986496	0.011154345	0.011139086	0.010986496	0.010818647	0.01092546	0.011047532	0.010437171	0.009994659	0.010574502	0.010727092	0.009765774	0.009399557	0.009796292	0.009781033	0.009430076	0.009369039	0.009246967	0.009292744	0.009002823	0.00874342	0.009094377	0.009231708	0.009323262	0.009216449	0.009140154	0.009323262	0.009872587	0.010101472	0.009414817	0.009704738	0.010955978	0.010818647	0.01014725	0.01045243	0.010482948	0.009552148	0.009445335
0.01356527	0.013183795	0.012466621	0.012252995	0.012726024	0.013122759	0.013351644	0.012756542	0.011947814	0.011886778	0.011902037	0.01248188	0.012710765	0.011963073	0.011871519	0.011886778	0.011749447	0.011841001	0.012268254	0.01216144	0.011581598	0.01138323	0.011490043	0.011749447	0.012054627	0.011490043	0.011108568	0.01107805	0.011200122	0.011337453	0.010788128	0.010421912	0.010910201	0.011322194	0.010666056	0.010330358	0.010727092	0.010284581	0.010162509	0.011367971	0.011642634	0.011017014	0.011367971	0.011520562	0.01107805	0.011352712	0.011581598	0.011169604	0.011322194	0.011047532
0.010650797	0.009613184	0.009155413	0.009643702	0.009887846	0.009384298	0.009628443	0.009597925	0.008590829	0.00857557	0.009460594	0.009948882	0.009903105	0.008758679	0.008102541	0.008804456	0.009414817	0.008621347	0.008300908	0.008606088	0.008636606	0.008850233	0.00920119	0.008621347	0.007873655	0.008346685	0.0090486	0.008163577	0.007446403	0.007614252	0.007248035	0.006820783	0.007934691	0.008865492	0.008300908	0.008133059	0.00874342	0.008392462	0.00749218	0.007660029	0.008590829	0.008514534	0.008621347	0.008697642	0.008239872	0.008102541	0.007965209	0.008087282	0.008865492	0.008239872
0.031143664	0.032059205	0.032318608	0.031952392	0.03260853	0.032837415	0.032364385	0.032089723	0.031967651	0.031479362	0.030548562	0.030640116	0.031113146	0.030197604	0.029343099	0.028747997	0.028534371	0.028793774	0.028274968	0.027420462	0.027313649	0.026413367	0.026123445	0.026535439	0.026001373	0.025757229	0.024551766	0.023102159	0.023956664	0.024383917	0.023743038	0.024277104	0.024856947	0.025085832	0.025864042	0.026230259	0.027130541	0.027862974	0.026855879	0.025574121	0.026230259	0.025970855	0.024353399	0.023620966	0.023697261	0.023880369	0.023514153	0.022873274	0.022339208	0.022552834
0.024780652	0.024414435	0.02371252	0.023117418	0.022949569	0.02230869	0.022552834	0.023849851	0.024109255	0.023529412	0.022903792	0.022720684	0.02261387	0.02278172	0.023376822	0.023117418	0.022858015	0.022644388	0.022568093	0.022384985	0.0221561	0.022705425	0.023453117	0.022598611	0.022064546	0.022537575	0.022323949	0.022354467	0.022629129	0.022858015	0.022858015	0.022323949	0.022995346	0.024200809	0.024093996	0.023743038	0.024444953	0.025131609	0.02542153	0.026321813	0.026977951	0.02652018	0.026855879	0.027161059	0.026581216	0.026474403	0.027130541	0.027603571	0.027969787	0.027328908
0.010620279	0.010391394	0.01014725	0.010223545	0.010162509	0.009887846	0.010391394	0.01029984	0.009155413	0.008880751	0.009750515	0.009872587	0.009231708	0.009582666	0.010162509	0.009765774	0.009536889	0.009781033	0.009872587	0.009781033	0.009491112	0.009216449	0.009750515	0.009781033	0.009308003	0.009933623	0.010193027	0.009185931	0.008789197	0.008758679	0.008651865	0.008590829	0.008529793	0.008926528	0.008987564	0.008926528	0.00889601	0.008484016	0.008651865	0.009552148	0.009597925	0.008987564	0.009308003	0.009719997	0.009246967	0.008911269	0.009552148	0.00967422	0.009216449	0.009155413
0.030853742	0.030136568	0.029556725	0.029755093	0.029495689	0.029510948	0.029922942	0.029343099	0.029388876	0.029373617	0.02885481	0.029098955	0.029312581	0.028351263	0.028030823	0.027481498	0.026276036	0.026749065	0.026947433	0.025879301	0.025650416	0.025864042	0.026077668	0.025680934	0.024673838	0.023895628	0.023971923	0.024780652	0.024780652	0.024307622	0.024475471	0.024704356	0.024109255	0.023849851	0.024536507	0.024704356	0.023910887	0.0240177	0.024948501	0.025543603	0.025818265	0.02589456	0.025925078	0.025803006	0.025986114	0.025665675	0.02542153	0.026123445	0.026855879	0.026291295
0.032089723	0.031723507	0.031555657	0.030991073	0.030670634	0.030075532	0.029419394	0.029633021	0.029739834	0.029373617	0.029266804	0.028992142	0.028870069	0.028900587	0.028686961	0.028412299	0.028274968	0.027512016	0.026382849	0.025757229	0.026291295	0.027176318	0.026626993	0.02558938	0.025528344	0.025619898	0.025711452	0.025391012	0.024826429	0.024536507	0.024155032	0.023849851	0.024155032	0.025009537	0.024719615	0.024612802	0.024872206	0.02481117	0.02574197	0.025864042	0.025040055	0.024673838	0.024948501	0.025726711	0.026413367	0.025940337	0.025574121	0.026108186	0.026337072	0.025787747
0.028320745	0.028458076	0.027985046	0.027389944	0.027069505	0.026703288	0.026657511	0.027115282	0.0271458	0.026215	0.025711452	0.026031891	0.026565957	0.026153964	0.02511635	0.024841688	0.024917983	0.024383917	0.024078737	0.024399176	0.02386511	0.022522316	0.022644388	0.023331044	0.023682002	0.023895628	0.023483635	0.02278172	0.022400244	0.022476539	0.022964828	0.022644388	0.021454185	0.02137789	0.022369726	0.022629129	0.022568093	0.023315785	0.023590448	0.023193713	0.023193713	0.022964828	0.023285267	0.023895628	0.023926146	0.023727779	0.024002441	0.024444953	0.024307622	0.023468376
0.028412299	0.028152895	0.027374685	0.02652018	0.026504921	0.027267872	0.027389944	0.027191577	0.02684062	0.026382849	0.026398108	0.025986114	0.025803006	0.026108186	0.025619898	0.024567025	0.024826429	0.025558862	0.024673838	0.023361563	0.023270008	0.023208972	0.023590448	0.023910887	0.023056382	0.022232395	0.022507057	0.022491798	0.021972992	0.022430762	0.022537575	0.021805142	0.022217136	0.022995346	0.022125582	0.021972992	0.022659648	0.022690166	0.02293431	0.022796979	0.02278172	0.023208972	0.023498894	0.023773556	0.024216068	0.02418555	0.023727779	0.023392081	0.023819333	0.023743038
0.02558938	0.025177386	0.025757229	0.025558862	0.024734874	0.024292363	0.024551766	0.024521248	0.024444953	0.024689097	0.024093996	0.023392081	0.024231327	0.024139773	0.022827497	0.022888533	0.022674907	0.02230869	0.023331044	0.023025864	0.021942473	0.022171359	0.022598611	0.021774624	0.021255818	0.021698329	0.021576257	0.02121004	0.021225299	0.021255818	0.020660716	0.021042191	0.021560998	0.020798047	0.02059968	0.020767529	0.020691234	0.021026932	0.021454185	0.021591516	0.021759365	0.021454185	0.021255818	0.021728847	0.022278172	0.022293431	0.021850919	0.021194781	0.021179522	0.021225299
0.040466926	0.040329595	0.039810788	0.038941024	0.039047837	0.039505608	0.039749752	0.039124132	0.037872892	0.037811856	0.038086519	0.038239109	0.038330663	0.037491417	0.035858701	0.03447013	0.035156786	0.036316472	0.0361944	0.035950256	0.036575875	0.037415122	0.037964446	0.038513771	0.039108873	0.039765011	0.041046769	0.041565576	0.0402533	0.039459831	0.04010071	0.040054932	0.038910506	0.037766079	0.03729305	0.036881056	0.036209659	0.036026551	0.03587396	0.03479057	0.034271763	0.034042878	0.033081559	0.032486458	0.032806897	0.032791638	0.032120241	0.032028687	0.031525139	0.030777447
0.041763943	0.041092546	0.040131228	0.039246204	0.039429313	0.040070192	0.040680552	0.041229877	0.041107805	0.040695811	0.040985733	0.040772107	0.040375372	0.041000992	0.041000992	0.039703975	0.039291981	0.039765011	0.040222782	0.040680552	0.040192264	0.039520867	0.039917601	0.039841306	0.039261463	0.039719234	0.040436408	0.040054932	0.039536126	0.040436408	0.040650034	0.039429313	0.038727398	0.037964446	0.037659266	0.0371252	0.036621653	0.036484321	0.03556878	0.034851606	0.035019455	0.034699016	0.034042878	0.033905547	0.033890288	0.033401999	0.032806897	0.032059205	0.031387808	0.031021592
0.038544289	0.03790341	0.037827115	0.037186236	0.036987869	0.036713207	0.035797665	0.036057069	0.036621653	0.035339895	0.034256504	0.034561685	0.034256504	0.03369192	0.034180209	0.034500649	0.033722438	0.033676661	0.034683757	0.034836347	0.034699016	0.034836347	0.035584039	0.036514839	0.036362249	0.036148623	0.037048905	0.03744564	0.036896315	0.036621653	0.036545357	0.03634699	0.036636912	0.03649958	0.036163882	0.035446708	0.034485389	0.034393835	0.034409094	0.033768215	0.033295186	0.033585107	0.033920806	0.033218891	0.032211795	0.032181277	0.032394903	0.031479362	0.030273899	0.030060273
0.036255436	0.036408026	0.036270695	0.036133364	0.035904479	0.03556878	0.03494316	0.034622721	0.035461967	0.035523003	0.034515908	0.033997101	0.033173114	0.032654307	0.032715343	0.032715343	0.033127337	0.033127337	0.032974746	0.032791638	0.032974746	0.033218891	0.033447776	0.033951324	0.034073396	0.034805829	0.035004196	0.034439612	0.035019455	0.035217823	0.034363317	0.034088655	0.034424353	0.033813993	0.033249409	0.032822156	0.032394903	0.032272831	0.031570916	0.031723507	0.032669566	0.031906615	0.031448844	0.031769284	0.030960555	0.030121309	0.029983978	0.029587243	0.029495689	0.029343099
0.033310445	0.032089723	0.031616693	0.032578012	0.03260853	0.0321355	0.032578012	0.032318608	0.031921874	0.031616693	0.03150988	0.031570916	0.030594339	0.02980087	0.029373617	0.029358358	0.029922942	0.02917525	0.028458076	0.029007401	0.029205768	0.02917525	0.029236286	0.030014496	0.0312047	0.031036851	0.030640116	0.031219959	0.03105211	0.030853742	0.031311513	0.030975814	0.030045014	0.029785611	0.030212863	0.030182345	0.029907683	0.029007401	0.02824445	0.028152895	0.027862974	0.027344167	0.027603571	0.027878233	0.027115282	0.026749065	0.026550698	0.026291295	0.025986114	0.025604639
0.03556878	0.034760052	0.034195468	0.033005264	0.032333867	0.032364385	0.032364385	0.032150759	0.031845579	0.031860838	0.032166018	0.032104982	0.031692988	0.031647211	0.031815061	0.032089723	0.031631952	0.030243381	0.03010605	0.030167086	0.029419394	0.029129473	0.029114214	0.028931106	0.028519112	0.027786679	0.027679866	0.027237354	0.026749065	0.027420462	0.027481498	0.026504921	0.026474403	0.027359426	0.02745098	0.027206836	0.027054246	0.026901656	0.02682536	0.026855879	0.026703288	0.026550698	0.027023728	0.027649348	0.02745098	0.027710384	0.029205768	0.02932784	0.028625925	0.028290227
0.034927901	0.03479057	0.033905547	0.033569848	0.033676661	0.033005264	0.032684825	0.032745861	0.032928969	0.03276112	0.032364385	0.032242313	0.031601434	0.031708248	0.032684825	0.031891356	0.030472267	0.029785611	0.029983978	0.030075532	0.029617762	0.029571984	0.029785611	0.028503853	0.027313649	0.027710384	0.028061341	0.027862974	0.02745098	0.027038987	0.027084764	0.027359426	0.027557794	0.027481498	0.026550698	0.026184482	0.026550698	0.026871138	0.0271458	0.027359426	0.027557794	0.027496757	0.02792401	0.028198672	0.028091859	0.028015564	0.028030823	0.028503853	0.028809033	0.028870069
0.032166018	0.030975814	0.030319677	0.03010605	0.029159991	0.029526207	0.030334936	0.029526207	0.028976883	0.02870222	0.028778515	0.028809033	0.027801938	0.027786679	0.028610666	0.028412299	0.027862974	0.02745098	0.027313649	0.027389944	0.027344167	0.026443885	0.025391012	0.025192645	0.025146868	0.02542153	0.026001373	0.02526894	0.024612802	0.025101091	0.024979019	0.024353399	0.024063478	0.023468376	0.023315785	0.024704356	0.025406271	0.024536507	0.02418555	0.024109255	0.023773556	0.024429694	0.025238422	0.024444953	0.024216068	0.024994278	0.025253681	0.025192645	0.025223163	0.024689097
0.028503853	0.028473335	0.027878233	0.027740902	0.027542535	0.027069505	0.026718547	0.027206836	0.02824445	0.027389944	0.02652018	0.026886397	0.026733806	0.026611734	0.026764324	0.026062409	0.02543679	0.024475471	0.023666743	0.024368658	0.024780652	0.024307622	0.023926146	0.02340734	0.023483635	0.023666743	0.023575189	0.023147936	0.022644388	0.02261387	0.022720684	0.022507057	0.022217136	0.022262913	0.022568093	0.023208972	0.023361563	0.022735943	0.022247654	0.022125582	0.02183566	0.0221561	0.023010605	0.022400244	0.022705425	0.023880369	0.023758297	0.022919051	0.022644388	0.022873274
0.025619898	0.025146868	0.025406271	0.024780652	0.024353399	0.024551766	0.024368658	0.024200809	0.024093996	0.024292363	0.025055314	0.024887465	0.023682002	0.023453117	0.023102159	0.022507057	0.023178454	0.023178454	0.02246128	0.022629129	0.023025864	0.022186618	0.021271077	0.021438926	0.021927214	0.021637293	0.021255818	0.021393149	0.021332113	0.02105745	0.020660716	0.019897765	0.019897765	0.02105745	0.021087968	0.020157168	0.02075227	0.021423667	0.020538643	0.020462348	0.021026932	0.021026932	0.021469444	0.021820401	0.021774624	0.021911955	0.02200351	0.022293431	0.022095064	0.021011673
0.035858701	0.035996033	0.034653239	0.034134432	0.03447013	0.034134432	0.034134432	0.034256504	0.033798734	0.033447776	0.034393835	0.034393835	0.032410163	0.031754025	0.032425422	0.032394903	0.03260853	0.032822156	0.032333867	0.032181277	0.032547494	0.032867933	0.033020523	0.033432517	0.033707179	0.032898451	0.032898451	0.033142596	0.032471199	0.032684825	0.033249409	0.032791638	0.03260853	0.03291371	0.032486458	0.032379644	0.032318608	0.031586175	0.031219959	0.030792706	0.030441749	0.030060273	0.029633021	0.029282063	0.029053178	0.029053178	0.029083696	0.02917525	0.029404135	0.029251545
0.033844511	0.033630884	0.033249409	0.032547494	0.032181277	0.032959487	0.033707179	0.033401999	0.033051041	0.032974746	0.032150759	0.030975814	0.031113146	0.031219959	0.03025864	0.030045014	0.030243381	0.029938201	0.03042649	0.030975814	0.030518044	0.031174182	0.032486458	0.03245594	0.032532235	0.032196536	0.031860838	0.032028687	0.032242313	0.032837415	0.032410163	0.032318608	0.032440681	0.031479362	0.031021592	0.0312047	0.031372549	0.030792706	0.029861906	0.029709316	0.029816129	0.029388876	0.029190509	0.028961624	0.028488594	0.028564889	0.028625925	0.028458076	0.028473335	0.02777142
0.029312581	0.028763256	0.028595407	0.028534371	0.028274968	0.027832456	0.028274968	0.029205768	0.028610666	0.028015564	0.027908751	0.02777142	0.027740902	0.027161059	0.026504921	0.026153964	0.02652018	0.027054246	0.027283131	0.027054246	0.026657511	0.026962692	0.027008469	0.026245518	0.026016632	0.026352331	0.027023728	0.026245518	0.025040055	0.026031891	0.026535439	0.025528344	0.025101091	0.025177386	0.025391012	0.025543603	0.025329976	0.025513085	0.025604639	0.025177386	0.025009537	0.024719615	0.02449073	0.02449073	0.024704356	0.024887465	0.024216068	0.024109255	0.024673838	0.024597543
0.028656443	0.02854963	0.028976883	0.028381781	0.027435721	0.02761883	0.027374685	0.027481498	0.028000305	0.027679866	0.027725643	0.02777142	0.027084764	0.026443885	0.026337072	0.025955596	0.025726711	0.026123445	0.02682536	0.026916915	0.025833524	0.025650416	0.026886397	0.02684062	0.025848783	0.025497826	0.026337072	0.027389944	0.027130541	0.026504921	0.026062409	0.026077668	0.026276036	0.026031891	0.025925078	0.025803006	0.025665675	0.025497826	0.025391012	0.024628061	0.024444953	0.025040055	0.024719615	0.024261845	0.024002441	0.024444953	0.025192645	0.02433814	0.02323949	0.02371252
0.032211795	0.030212863	0.029907683	0.030655375	0.030075532	0.029907683	0.029755093	0.029739834	0.029999237	0.029434653	0.028992142	0.028686961	0.028641184	0.028229191	0.027588312	0.028015564	0.028442817	0.028030823	0.027725643	0.028091859	0.028534371	0.028122377	0.027420462	0.02684062	0.02684062	0.027512016	0.028091859	0.026932174	0.025650416	0.026169223	0.026428626	0.026092927	0.02636759	0.026428626	0.025726711	0.025513085	0.025650416	0.025665675	0.026077668	0.025864042	0.025101091	0.024582284	0.024887465	0.025192645	0.02511635	0.025818265	0.02604715	0.025207904	0.024750134	0.024902724
0.032211795	0.03150988	0.030853742	0.030563821	0.029633021	0.028915846	0.029465171	0.029526207	0.029159991	0.029083696	0.029694057	0.029617762	0.028625925	0.028427558	0.027847715	0.027237354	0.027893492	0.027512016	0.026626993	0.02636759	0.026001373	0.025192645	0.025192645	0.02526894	0.024719615	0.023819333	0.023834592	0.024505989	0.024475471	0.024322881	0.024399176	0.023758297	0.023300526	0.024078737	0.024460212	0.023498894	0.023285267	0.023544671	0.023270008	0.023270008	0.023590448	0.023971923	0.02496376	0.025406271	0.025024796	0.024795911	0.025452049	0.02511635	0.02481117	0.025772488
0.031189441	0.030807965	0.029587243	0.029221027	0.029602502	0.029495689	0.029190509	0.028686961	0.028046082	0.028351263	0.028946365	0.028442817	0.028137636	0.02792401	0.027786679	0.027252613	0.026199741	0.025757229	0.02636759	0.025955596	0.024994278	0.02464332	0.024750134	0.02481117	0.024429694	0.023849851	0.023804074	0.023300526	0.022735943	0.022583352	0.023041123	0.023620966	0.023270008	0.022873274	0.023041123	0.022873274	0.022400244	0.023254749	0.024155032	0.023468376	0.023315785	0.024368658	0.025055314	0.024505989	0.024750134	0.023758297	0.022919051	0.023987182	0.024277104	0.024429694
0.028336004	0.028213931	0.027847715	0.026550698	0.025207904	0.02542153	0.025940337	0.025955596	0.026276036	0.026001373	0.025650416	0.024902724	0.024216068	0.024261845	0.024582284	0.023697261	0.023010605	0.023437858	0.023361563	0.023147936	0.023208972	0.023071641	0.022873274	0.022201877	0.021744106	0.021499962	0.021560998	0.021347372	0.021225299	0.021042191	0.02075227	0.020843824	0.021225299	0.021301595	0.020996414	0.020630198	0.020477607	0.021438926	0.022095064	0.02137789	0.021698329	0.02200351	0.021667811	0.021637293	0.022400244	0.022049287	0.021515221	0.022034028	0.021957733	0.021759365
0.026657511	0.026550698	0.026291295	0.02543679	0.02433814	0.024231327	0.02449073	0.024429694	0.024826429	0.024567025	0.024444953	0.025146868	0.025040055	0.024246586	0.023575189	0.022903792	0.023102159	0.022674907	0.021728847	0.021988251	0.022125582	0.021255818	0.021393149	0.021469444	0.020996414	0.020630198	0.021072709	0.021347372	0.02090486	0.020523384	0.020080873	0.01965362	0.01980621	0.020523384	0.020721752	0.020721752	0.020233463	0.019821469	0.02153048	0.022140841	0.020874342	0.020508125	0.021026932	0.021087968	0.021728847	0.022384985	0.022140841	0.021393149	0.020920119	0.020798047
0.023331044	0.022674907	0.022201877	0.022201877	0.021789883	0.021789883	0.022446021	0.022491798	0.022812238	0.022827497	0.02230869	0.022354467	0.021911955	0.021225299	0.021759365	0.021271077	0.020019837	0.019546807	0.019958801	0.020187686	0.020401312	0.02027924	0.020340276	0.020096132	0.018890669	0.018219272	0.018829633	0.019028	0.018951705	0.018814374	0.018600748	0.019394217	0.019073777	0.01779202	0.018219272	0.018600748	0.019119554	0.019989319	0.019424735	0.019150072	0.019989319	0.020202945	0.020035096	0.020004578	0.020782788	0.021347372	0.020813306	0.020508125	0.020614939	0.019867247
0.033478294	0.032669566	0.031723507	0.031708248	0.031631952	0.031387808	0.031433585	0.03105211	0.031342031	0.030807965	0.02948043	0.029465171	0.030121309	0.030411231	0.030197604	0.029678798	0.029144732	0.028564889	0.028763256	0.028595407	0.027985046	0.028427558	0.029770352	0.029266804	0.028885328	0.029053178	0.028107118	0.028213931	0.028763256	0.028625925	0.028763256	0.028717479	0.028946365	0.029602502	0.028763256	0.027328908	0.02761883	0.028107118	0.027862974	0.026260777	0.02574197	0.026260777	0.025726711	0.025833524	0.026215	0.02542153	0.024826429	0.025650416	0.026749065	0.025665675
0.031082628	0.031082628	0.031097887	0.030411231	0.029968719	0.029678798	0.030121309	0.031174182	0.030533303	0.028458076	0.028503853	0.029358358	0.028885328	0.028015564	0.027588312	0.027206836	0.026886397	0.026855879	0.027710384	0.028259709	0.027878233	0.02777142	0.028381781	0.028091859	0.028229191	0.028519112	0.027191577	0.026535439	0.026947433	0.02652018	0.026977951	0.028290227	0.028000305	0.027283131	0.027588312	0.027405203	0.026596475	0.025360494	0.025329976	0.026245518	0.025650416	0.025375753	0.026398108	0.025558862	0.024887465	0.025940337	0.02589456	0.024948501	0.025146868	0.024658579
0.030472267	0.030197604	0.029404135	0.029282063	0.029495689	0.029556725	0.029007401	0.027817197	0.02777142	0.028809033	0.028763256	0.027908751	0.027679866	0.027496757	0.027115282	0.026855879	0.027176318	0.027557794	0.027649348	0.026932174	0.026886397	0.027588312	0.028351263	0.028213931	0.027847715	0.027939269	0.028259709	0.02885481	0.028320745	0.027817197	0.029068437	0.029755093	0.028885328	0.028259709	0.028152895	0.027832456	0.027512016	0.026932174	0.026855879	0.026306554	0.026474403	0.026855879	0.026398108	0.026276036	0.026092927	0.025726711	0.025131609	0.025513085	0.02682536	0.024948501
0.030685893	0.029465171	0.029114214	0.028931106	0.028778515	0.028519112	0.02824445	0.027634089	0.027344167	0.028259709	0.028641184	0.027084764	0.026169223	0.02684062	0.026855879	0.026108186	0.026169223	0.025970855	0.026276036	0.027710384	0.0280766	0.026245518	0.025177386	0.026626993	0.02745098	0.026642252	0.027054246	0.027435721	0.027191577	0.026977951	0.026642252	0.027038987	0.027664607	0.027359426	0.026077668	0.025040055	0.025818265	0.026535439	0.025787747	0.025513085	0.02604715	0.025085832	0.024383917	0.024628061	0.024994278	0.025131609	0.02464332	0.023834592	0.024216068	0.024292363
0.027756161	0.026413367	0.025558862	0.026596475	0.026916915	0.02652018	0.026291295	0.025467308	0.025085832	0.025558862	0.026306554	0.025284199	0.023987182	0.024322881	0.024155032	0.023941405	0.02464332	0.023605707	0.023178454	0.024765393	0.025207904	0.024292363	0.024673838	0.025299458	0.024734874	0.023910887	0.023773556	0.023804074	0.024093996	0.025162127	0.025146868	0.023880369	0.023392081	0.024078737	0.02511635	0.024002441	0.022796979	0.023697261	0.024032959	0.02340734	0.024399176	0.024429694	0.022476539	0.022018769	0.023132677	0.023193713	0.022384985	0.022354467	0.022598611	0.021911955
0.037094682	0.036392767	0.035019455	0.034210727	0.033783474	0.033173114	0.032867933	0.032562753	0.031815061	0.031418326	0.032272831	0.032227054	0.031143664	0.030792706	0.030319677	0.030319677	0.030869001	0.029938201	0.029282063	0.029617762	0.029297322	0.028336004	0.027847715	0.027313649	0.027115282	0.026886397	0.026901656	0.027222095	0.026321813	0.025558862	0.026260777	0.027084764	0.026916915	0.026474403	0.026428626	0.026337072	0.026581216	0.026810101	0.02699321	0.026977951	0.026260777	0.026855879	0.028183413	0.027786679	0.026932174	0.026688029	0.027023728	0.026901656	0.027084764	0.027328908
0.032242313	0.031967651	0.03088426	0.030746929	0.030807965	0.030182345	0.030502785	0.030289158	0.029938201	0.03025864	0.029739834	0.029510948	0.029465171	0.028824292	0.029190509	0.028519112	0.027191577	0.026901656	0.02761883	0.027710384	0.026779583	0.026443885	0.026306554	0.02589456	0.025680934	0.025284199	0.024994278	0.025482567	0.025284199	0.02481117	0.025284199	0.025772488	0.025650416	0.025680934	0.025787747	0.025177386	0.025055314	0.02558938	0.026199741	0.0271458	0.027695125	0.027023728	0.026459144	0.026153964	0.026031891	0.026077668	0.026474403	0.026550698	0.025497826	0.024704356
0.032532235	0.031723507	0.031586175	0.031555657	0.031403067	0.03166247	0.031769284	0.031403067	0.031448844	0.030869001	0.030533303	0.030640116	0.030151827	0.029419394	0.028870069	0.028503853	0.028732738	0.028595407	0.0280766	0.027878233	0.027908751	0.027969787	0.028061341	0.027130541	0.02543679	0.025192645	0.025879301	0.025833524	0.025970855	0.025711452	0.025207904	0.026565957	0.027603571	0.027069505	0.026657511	0.026092927	0.025604639	0.026596475	0.027740902	0.027695125	0.027557794	0.0280766	0.028061341	0.027038987	0.027115282	0.026794842	0.025940337	0.026291295	0.026703288	0.026230259
0.031174182	0.031235218	0.030624857	0.030350195	0.030197604	0.029861906	0.030365454	0.030807965	0.029892424	0.028961624	0.029404135	0.029373617	0.028290227	0.028046082	0.02854963	0.028213931	0.02792401	0.027847715	0.027420462	0.026947433	0.027130541	0.026504921	0.025680934	0.026153964	0.026077668	0.025452049	0.025757229	0.025513085	0.024628061	0.024368658	0.024475471	0.024979019	0.025619898	0.025757229	0.02542153	0.025864042	0.026550698	0.026352331	0.026596475	0.026443885	0.026001373	0.025864042	0.025955596	0.025925078	0.025833524	0.025207904	0.024658579	0.02496376	0.025177386	0.024856947
0.032547494	0.03198291	0.031998169	0.031998169	0.031464103	0.030823224	0.030869001	0.030838483	0.029861906	0.028961624	0.029251545	0.029221027	0.02870222	0.028793774	0.028870069	0.027969787	0.02792401	0.027710384	0.027038987	0.026718547	0.026642252	0.026794842	0.026932174	0.026443885	0.025467308	0.025207904	0.025391012	0.025284199	0.025696193	0.025345235	0.02418555	0.024795911	0.025696193	0.025665675	0.026215	0.02636759	0.026108186	0.02636759	0.02604715	0.025833524	0.027023728	0.02682536	0.025360494	0.025070573	0.025558862	0.025604639	0.025207904	0.025009537	0.025833524	0.025635157
0.03930724	0.039841306	0.039490349	0.038330663	0.038101778	0.038010224	0.037567712	0.03697261	0.036865797	0.036133364	0.035660334	0.03604181	0.03556878	0.034729534	0.034485389	0.034485389	0.034699016	0.034760052	0.035385672	0.036285954	0.036469062	0.036682689	0.037842374	0.03837644	0.037872892	0.038300145	0.038818952	0.038544289	0.038712139	0.038956283	0.039078355	0.038147555	0.037094682	0.03666743	0.035797665	0.035156786	0.035141527	0.034363317	0.033051041	0.031403067	0.031311513	0.032211795	0.031555657	0.030640116	0.030228122	0.030365454	0.030380713	0.029602502	0.029571984	0.029526207
0.044022278	0.043457694	0.042557412	0.041672389	0.041123064	0.041016251	0.042053864	0.042496376	0.041474022	0.039963378	0.039169909	0.038727398	0.038605325	0.037827115	0.036270695	0.036362249	0.036911574	0.03649958	0.036285954	0.036209659	0.036789502	0.038101778	0.039032578	0.038925765	0.038971542	0.03993286	0.039993896	0.039185168	0.03978027	0.040619516	0.039993896	0.038681621	0.038345922	0.037842374	0.0371252	0.037323568	0.036850538	0.035080491	0.034897383	0.035400931	0.034195468	0.033218891	0.033646143	0.03260853	0.031570916	0.032654307	0.032349126	0.031448844	0.031708248	0.031235218
0.036606394	0.03682002	0.036438544	0.035904479	0.036301213	0.036026551	0.034927901	0.034454871	0.03385977	0.033676661	0.033264668	0.031784543	0.031723507	0.031998169	0.031372549	0.03135729	0.032028687	0.032394903	0.032669566	0.033157855	0.033051041	0.032623789	0.033295186	0.033829252	0.03416495	0.035141527	0.035278859	0.034058137	0.033447776	0.033783474	0.033615625	0.033112078	0.032730602	0.031326772	0.031021592	0.032089723	0.031647211	0.030441749	0.030319677	0.030395972	0.029907683	0.028915846	0.028778515	0.029358358	0.028915846	0.027710384	0.027481498	0.028137636	0.028198672	0.02684062
0.046158541	0.045731289	0.045883879	0.045746548	0.045487144	0.045517662	0.045212482	0.044495308	0.044052796	0.044129091	0.044495308	0.043717098	0.042526894	0.04196231	0.041977569	0.041519799	0.040497444	0.039520867	0.039490349	0.039948119	0.040039673	0.040451667	0.040772107	0.040009155	0.040161746	0.040894179	0.041229877	0.041214618	0.040299077	0.039688716	0.03993286	0.03947509	0.038666361	0.038513771	0.038467994	0.03759823	0.037262531	0.036636912	0.035385672	0.035019455	0.034409094	0.034149691	0.034302281	0.033493553	0.033295186	0.033340963	0.03276112	0.032272831	0.032227054	0.031998169
0.040741588	0.040436408	0.040390631	0.040787366	0.040970474	0.0411841	0.041000992	0.040543221	0.040314336	0.039536126	0.039490349	0.039108873	0.038361181	0.038330663	0.037994965	0.036942092	0.0361944	0.036148623	0.036102846	0.035980774	0.036362249	0.035919738	0.035645075	0.036224918	0.035812924	0.035446708	0.036179141	0.035538262	0.034363317	0.03494316	0.035706111	0.035385672	0.034653239	0.033722438	0.034195468	0.033875029	0.032806897	0.032791638	0.032532235	0.032181277	0.031921874	0.031494621	0.031448844	0.030151827	0.028870069	0.029877165	0.03042649	0.029251545	0.029251545	0.029571984
0.034302281	0.033997101	0.033997101	0.033401999	0.032547494	0.032471199	0.032944228	0.033295186	0.032959487	0.032272831	0.032410163	0.032333867	0.031647211	0.0312047	0.031158923	0.031616693	0.031418326	0.029877165	0.029846647	0.030151827	0.029007401	0.028107118	0.028030823	0.028152895	0.028107118	0.027832456	0.028030823	0.0280766	0.027557794	0.027374685	0.028015564	0.028488594	0.027466239	0.027008469	0.027893492	0.027573053	0.027344167	0.028320745	0.02870222	0.028519112	0.028503853	0.02902266	0.02995346	0.02995346	0.029083696	0.02885481	0.029663539	0.029419394	0.028885328	0.029037919
0.03697261	0.036926833	0.036392767	0.035751888	0.036102846	0.036697948	0.036987869	0.036331731	0.035751888	0.035934997	0.036270695	0.035782406	0.035034714	0.035172045	0.0352636	0.033951324	0.032990005	0.032791638	0.032379644	0.031937133	0.032028687	0.032059205	0.032440681	0.031876097	0.030991073	0.030838483	0.030136568	0.03042649	0.031036851	0.030197604	0.030319677	0.031479362	0.031235218	0.031006332	0.031235218	0.030853742	0.031235218	0.032059205	0.032150759	0.032471199	0.033020523	0.03276112	0.03291371	0.032928969	0.033478294	0.03369192	0.032440681	0.032547494	0.033340963	0.033142596
0.038742657	0.03759823	0.03729305	0.036896315	0.035767147	0.035919738	0.036026551	0.035904479	0.036911574	0.036209659	0.034500649	0.034103914	0.034088655	0.033554589	0.03385977	0.033447776	0.032867933	0.033966583	0.033707179	0.032013428	0.031677729	0.032242313	0.03276112	0.032364385	0.030930037	0.029922942	0.030243381	0.030716411	0.030518044	0.03088426	0.031082628	0.03073167	0.031143664	0.030670634	0.031296254	0.031708248	0.030121309	0.031082628	0.033218891	0.032867933	0.031845579	0.032410163	0.033340963	0.033264668	0.033569848	0.033615625	0.033478294	0.033325704	0.032806897	0.032394903
0.035355154	0.035370413	0.036392767	0.035690852	0.035004196	0.034805829	0.034378576	0.035339895	0.036057069	0.035477226	0.035019455	0.034027619	0.033051041	0.033478294	0.034378576	0.033310445	0.032303349	0.031921874	0.03183032	0.032257572	0.032379644	0.03228809	0.03183032	0.031082628	0.03166247	0.032059205	0.031677729	0.031570916	0.031006332	0.030655375	0.031479362	0.031387808	0.031158923	0.031876097	0.032120241	0.033417258	0.034531167	0.033478294	0.033249409	0.033783474	0.034485389	0.035584039	0.035904479	0.034836347	0.034927901	0.03587396	0.035736629	0.0352636	0.034973678	0.034241245
0.034714275	0.034561685	0.03431754	0.033936065	0.034241245	0.034195468	0.033707179	0.03479057	0.035217823	0.03385977	0.033447776	0.033173114	0.032867933	0.032562753	0.031738766	0.031570916	0.0321355	0.03166247	0.031647211	0.03245594	0.032898451	0.031601434	0.03088426	0.031906615	0.031555657	0.030411231	0.02995346	0.030930037	0.032028687	0.031189441	0.030365454	0.031174182	0.032013428	0.031860838	0.032806897	0.033432517	0.032654307	0.03323415	0.034287022	0.034424353	0.035538262	0.035751888	0.034683757	0.034439612	0.035004196	0.035660334	0.035751888	0.03494316	0.034531167	0.033981842
0.042877852	0.043610285	0.044174868	0.043533989	0.043198291	0.041977569	0.041855497	0.042496376	0.042450599	0.041092546	0.03962768	0.040665293	0.040741588	0.040436408	0.041290913	0.039322499	0.038239109	0.03915465	0.039185168	0.037964446	0.037766079	0.038773175	0.039749752	0.041062028	0.04087892	0.040299077	0.041077287	0.04165713	0.04103151	0.041000992	0.0421149	0.041367208	0.041290913	0.040665293	0.038269627	0.038010224	0.038361181	0.037567712	0.037537194	0.037064164	0.036301213	0.036255436	0.036148623	0.035339895	0.035126268	0.035431449	0.03385977	0.03245594	0.034180209	0.034699016
0.042343786	0.042038605	0.043076219	0.04336614	0.042450599	0.042206455	0.043579767	0.044373236	0.043732357	0.042603189	0.042542153	0.041840238	0.041153582	0.041916533	0.040833143	0.039948119	0.041321431	0.041779202	0.041748684	0.040650034	0.039978637	0.041245136	0.041550317	0.04055848	0.040680552	0.041901274	0.042069123	0.041458762	0.04150454	0.041489281	0.040421149	0.040192264	0.041260395	0.039734493	0.037827115	0.037842374	0.039276722	0.039581903	0.03807126	0.038513771	0.038910506	0.03727779	0.037323568	0.037582971	0.036331731	0.03666743	0.036209659	0.034821088	0.035019455	0.034561685
0.042694743	0.043106737	0.042450599	0.040543221	0.040650034	0.041458762	0.040955215	0.040955215	0.040619516	0.04087892	0.040482185	0.038574807	0.038437476	0.03978027	0.039337758	0.037979706	0.038590066	0.037918669	0.037094682	0.037338827	0.037476158	0.037582971	0.037720302	0.037460899	0.036621653	0.037308309	0.039383536	0.038879988	0.036789502	0.037201495	0.037979706	0.038559548	0.039276722	0.03682002	0.034958419	0.035706111	0.036316472	0.037079423	0.037918669	0.037018387	0.036118105	0.036697948	0.036392767	0.035400931	0.035980774	0.036606394	0.035645075	0.034073396	0.034027619	0.034561685
0.042023346	0.042710002	0.042526894	0.04196231	0.042496376	0.042374304	0.04150454	0.0411841	0.040146487	0.039368276	0.04055848	0.04010071	0.037476158	0.03759823	0.039032578	0.037949187	0.038147555	0.038895247	0.038986801	0.039230945	0.038452735	0.038651102	0.039505608	0.039826047	0.039841306	0.038757916	0.038544289	0.039444572	0.04010071	0.039414054	0.038910506	0.040146487	0.039795529	0.038834211	0.039398795	0.037781338	0.0371252	0.03900206	0.038483253	0.036865797	0.037003128	0.038025483	0.038239109	0.037109941	0.036438544	0.036682689	0.037064164	0.036179141	0.034882124	0.034378576
0.040131228	0.038437476	0.036865797	0.038452735	0.040863661	0.039810788	0.037262531	0.037369345	0.039017319	0.037720302	0.036270695	0.037476158	0.037613489	0.036606394	0.036926833	0.035767147	0.034088655	0.035355154	0.036743725	0.036133364	0.034760052	0.034973678	0.03649958	0.035156786	0.034134432	0.03588922	0.036377508	0.035553521	0.035767147	0.035950256	0.034866865	0.035614557	0.036301213	0.03416495	0.034348058	0.035828183	0.03604181	0.035553521	0.035629816	0.035599298	0.034515908	0.035324636	0.036270695	0.034195468	0.033035782	0.035507744	0.036514839	0.033508812	0.032028687	0.033478294
0.032715343	0.032257572	0.031677729	0.030701152	0.029556725	0.029205768	0.029602502	0.028778515	0.0280766	0.028534371	0.028519112	0.028351263	0.028747997	0.028503853	0.027893492	0.027878233	0.027527276	0.026718547	0.026886397	0.02699321	0.025726711	0.024902724	0.025299458	0.025803006	0.025680934	0.024460212	0.023834592	0.024170291	0.023743038	0.023071641	0.023880369	0.024109255	0.023361563	0.023743038	0.024155032	0.024048219	0.023788815	0.023575189	0.023483635	0.023788815	0.024109255	0.023895628	0.0240177	0.024673838	0.025055314	0.025223163	0.025360494	0.024612802	0.024475471	0.025207904
0.030197604	0.030685893	0.029831388	0.028427558	0.027435721	0.027649348	0.028290227	0.0280766	0.027985046	0.027847715	0.027313649	0.027374685	0.027588312	0.027252613	0.026901656	0.026352331	0.025848783	0.025848783	0.026337072	0.025833524	0.024979019	0.024200809	0.02371252	0.024155032	0.024277104	0.023437858	0.02323949	0.023590448	0.023163195	0.022262913	0.022537575	0.023788815	0.023727779	0.023376822	0.023224231	0.02278172	0.023300526	0.023849851	0.023544671	0.024002441	0.024246586	0.023941405	0.02464332	0.02449073	0.024002441	0.024597543	0.024979019	0.024795911	0.024292363	0.024124514
0.024536507	0.0240177	0.023331044	0.023315785	0.022720684	0.022293431	0.022400244	0.022552834	0.023331044	0.023620966	0.02386511	0.024246586	0.023193713	0.021988251	0.0221561	0.022079805	0.021576257	0.021133745	0.021164263	0.021820401	0.021194781	0.020035096	0.020508125	0.020981155	0.019882506	0.019043259	0.019851987	0.020202945	0.019729915	0.019562066	0.019638361	0.019607843	0.019394217	0.019531548	0.01997406	0.019455253	0.018646525	0.019439994	0.020370794	0.020462348	0.020584421	0.02043183	0.020325017	0.020523384	0.021271077	0.021194781	0.020096132	0.019958801	0.021026932	0.021042191
0.025406271	0.025299458	0.025635157	0.025528344	0.024917983	0.023849851	0.023117418	0.023147936	0.023437858	0.023331044	0.023285267	0.023331044	0.022964828	0.022827497	0.023331044	0.023102159	0.022430762	0.021591516	0.02105745	0.021622034	0.022201877	0.022034028	0.021591516	0.020508125	0.01980621	0.020096132	0.020325017	0.020477607	0.020447089	0.019760433	0.019638361	0.020401312	0.020233463	0.019577325	0.019989319	0.020965896	0.020935378	0.020325017	0.020050355	0.020019837	0.020325017	0.020248722	0.020111391	0.020645457	0.021179522	0.021637293	0.021896696	0.021301595	0.020935378	0.021560998
0.024048219	0.023163195	0.023224231	0.0230869	0.022125582	0.020996414	0.020202945	0.020981155	0.022537575	0.0221561	0.020996414	0.021072709	0.020584421	0.019546807	0.019699397	0.020157168	0.020645457	0.019989319	0.018524453	0.019058518	0.019638361	0.019058518	0.019104295	0.018539712	0.018295567	0.018707561	0.018112459	0.017044327	0.017242695	0.018005646	0.017837797	0.017563134	0.017669947	0.018081941	0.018432898	0.01794461	0.017700465	0.017929351	0.017853056	0.017898833	0.017776761	0.017608911	0.018127718	0.018524453	0.018829633	0.019165332	0.019012741	0.018844892	0.018661784	0.018066682
0.031937133	0.031143664	0.030151827	0.030090791	0.030807965	0.029846647	0.029907683	0.03042649	0.029907683	0.02948043	0.029144732	0.029221027	0.02902266	0.028580148	0.028671702	0.028274968	0.027573053	0.026947433	0.027374685	0.028427558	0.028778515	0.028107118	0.02777142	0.028213931	0.028305486	0.028427558	0.028671702	0.028793774	0.028946365	0.029465171	0.029663539	0.028625925	0.028564889	0.028946365	0.027908751	0.027435721	0.028030823	0.027573053	0.026626993	0.026153964	0.026092927	0.026276036	0.025833524	0.025207904	0.025696193	0.025757229	0.02543679	0.025574121	0.025940337	0.025909819
0.028366522	0.027557794	0.027573053	0.027634089	0.027725643	0.027573053	0.026626993	0.027176318	0.028091859	0.026886397	0.026077668	0.026001373	0.025833524	0.025467308	0.024704356	0.025055314	0.026199741	0.026321813	0.02574197	0.025253681	0.025787747	0.026245518	0.02574197	0.02558938	0.026184482	0.026260777	0.025711452	0.025452049	0.026153964	0.02699321	0.025650416	0.024841688	0.02589456	0.02542153	0.024826429	0.02418555	0.023880369	0.02323949	0.022369726	0.023987182	0.024597543	0.023285267	0.02293431	0.022674907	0.023422599	0.024155032	0.022827497	0.022140841	0.022949569	0.023498894
0.026901656	0.027038987	0.026764324	0.025345235	0.025146868	0.025619898	0.025574121	0.025619898	0.025162127	0.02481117	0.025009537	0.025131609	0.024582284	0.023590448	0.023224231	0.023331044	0.023727779	0.023880369	0.023666743	0.023849851	0.024521248	0.024063478	0.023132677	0.023392081	0.023941405	0.023636225	0.023468376	0.024246586	0.024246586	0.023819333	0.023666743	0.023285267	0.023758297	0.023880369	0.024002441	0.024780652	0.023971923	0.022446021	0.022430762	0.022415503	0.021942473	0.022064546	0.02153048	0.021118486	0.021896696	0.022217136	0.021866178	0.021469444	0.021667811	0.021972992
0.025909819	0.025528344	0.024826429	0.023544671	0.023437858	0.024368658	0.024551766	0.024307622	0.02371252	0.023285267	0.023743038	0.024170291	0.023468376	0.022232395	0.022034028	0.022949569	0.023498894	0.022568093	0.022262913	0.022629129	0.022339208	0.022217136	0.022186618	0.021820401	0.02153048	0.021423667	0.021560998	0.021301595	0.021271077	0.02261387	0.022858015	0.021988251	0.021438926	0.021316854	0.021637293	0.020935378	0.020996414	0.021301595	0.020187686	0.019546807	0.020218204	0.021118486	0.020859083	0.01997406	0.020401312	0.020981155	0.020630198	0.020202945	0.020004578	0.020416571
0.024444953	0.024933242	0.025024796	0.024536507	0.023514153	0.022995346	0.023788815	0.024368658	0.023529412	0.022964828	0.023361563	0.023270008	0.022842756	0.022095064	0.022034028	0.023041123	0.023224231	0.022842756	0.022507057	0.022064546	0.021881437	0.021881437	0.022049287	0.021728847	0.021927214	0.022476539	0.022446021	0.022064546	0.021454185	0.021911955	0.022659648	0.022293431	0.021347372	0.02105745	0.021423667	0.02153048	0.021087968	0.020843824	0.021103227	0.020798047	0.020340276	0.020340276	0.020340276	0.019638361	0.01980621	0.020630198	0.020447089	0.020050355	0.019913024	0.020141909
[truncated: 1,204 more columns]
